# Supplementary material for: A Novel circRERE/miR-27a-3p/Caspase9 Signaling Axis Promotes Cardiomyocyte Apoptosis in Ischemic Myocardium: Insights from Epigallocatechin Gallate-Primed Exosomes
Source: Cells. 2026 Apr 23;15(9):757. doi: 10.3390/cells15090757 (PMC13162772; doi:10.3390/cells15090757)
Supplement: Supplementary file 1 [file cells-15-00757-s001.zip]

Archive with 1 entries (1 files):
- cells-4246359-supplementary.pdf
